# Supplementary material for: Antimicrobial Resistance Gene Profiles in Integron-Positive and Integron-Negative Third-Generation Cephalosporin-Resistant E. coli from Human and Animal Sources
Source: Antibiotics (Basel). 2026 Apr 24;15(5):427. doi: 10.3390/antibiotics15050427 (PMC13203075; doi:10.3390/antibiotics15050427)
Supplement: Supplementary file 1 [file antibiotics-15-00427-s001.zip]

Archive with 1 entries (1 files):
- antibiotics-4169448-supplementary.pdf
